# Supplementary material for: Early root phenotyping in sweetpotato (Ipomoea batatas L.) uncovers insights into root system architecture variability
Source: PeerJ. 2023 Jul 19;11:e15448. doi: 10.7717/peerj.15448 (PMC10362855; doi:10.7717/peerj.15448)
Supplement: Data S1 — Individual raw data points from each replicate of both Covington and NC10-275 sweetpotato genotypes after analysis using WinRhizo software. [file peerj-11-15448-s001.xlsx]

## Sheet: raw_data
Genotype	Rep	Day	Total Root Length (cm)	Total Projected Root Area (cm2)	Total Root Surface Area (cm2)	Average Root Diameter (mm)	Total Root Volume (cm3)	Number of Tips	Number of Forks	0<.L.<=0.2000000	0.2000000<.L.<=0.4000000	0.4000000<.L.<=0.6000000	0.6000000<.L.<=0.8000000	0.8000000<.L.<=1.0000000	1.0000000<.L.<=1.2000000	1.2000000<.L.<=1.4000000	1.4000000<.L.<=1.6000000	1.6000000<.L.<=1.8000000	.L.>1.8000000	0<.SA.<=0.2000000	0.2000000<.SA.<=0.4000000	0.4000000<.SA.<=0.6000000	0.6000000<.SA.<=0.8000000	0.8000000<.SA.<=1.0000000	1.0000000<.SA.<=1.2000000	1.2000000<.SA.<=1.4000000	1.4000000<.SA.<=1.6000000	1.6000000<.SA.<=1.8000000	.SA.>1.8000000	0<.V.<=0.2000000	0.2000000<.V.<=0.4000000	0.4000000<.V.<=0.6000000	0.6000000<.V.<=0.8000000	0.8000000<.V.<=1.0000000	1.0000000<.V.<=1.2000000	1.2000000<.V.<=1.4000000	1.4000000<.V.<=1.6000000	1.6000000<.V.<=1.8000000	.V.>1.8000000	0<.T.<=0.2000000	0.2000000<.T.<=0.4000000	0.4000000<.T.<=0.6000000	0.6000000<.T.<=0.8000000	0.8000000<.T.<=1.0000000	1.0000000<.T.<=1.2000000	1.2000000<.T.<=1.4000000	1.4000000<.T.<=1.6000000	1.6000000<.T.<=1.8000000	.T.>1.8000000
COV	1	5	27.927	2.189	6.8771	0.7838	0.135	44	52	1.5993	3.3093	3.9204	8.0844	4.9778	2.2507	2.4644	1.2526	0.0681	0	0.071	0.2852	0.6254	1.8463	1.3817	0.7803	1.0023	0.5764	0.0361	0	0.0003	0.002	0.008	0.0337	0.0307	0.0216	0.0325	0.0211	0.0015	0	24	16	0	0	2	0	1	1	0	0
COV	2	5	51.1305	4.5599	14.3253	0.8918	0.319	64	119	1.6683	10.4649	10.5702	9.1285	4.1454	2.8221	2.7159	3.3947	2.1401	4.0805	0.0711	1.0322	1.6153	2.0258	1.1525	0.9618	1.0938	1.6017	1.1454	2.633	0.0003	0.0083	0.0199	0.036	0.0256	0.0261	0.0351	0.0602	0.0488	0.1359	26	30	6	1	0	0	1	0	0	0
COV	3	5	57.7132	6.3672	20.0031	1.1032	0.552	274	307	17.9706	2.8225	2.573	7.6803	6.1574	4.2368	2.2552	2.6542	2.1845	9.1787	0.7575	0.2371	0.4176	1.7267	1.7	1.4542	0.9341	1.2457	1.1868	8.8266	0.0027	0.0017	0.0055	0.0311	0.0375	0.0398	0.0309	0.0466	0.0513	0.8199	226	32	8	3	0	2	3	0	0	0
COV	4	5	37.1397	3.8657	12.1444	1.0409	0.316	76	94	2.1908	3.0105	4.5434	5.0012	4.427	6.8865	4.3601	1.3497	1.1045	4.266	0.0878	0.2878	0.7127	1.0979	1.2531	2.3712	1.7802	0.6379	0.5886	2.7281	0.0003	0.0023	0.0091	0.0193	0.0284	0.0652	0.058	0.024	0.025	0.1398	44	21	4	1	0	0	1	2	2	1
COV	5	5	20.2537	2.3324	7.3275	1.1516	0.211	45	31	1.2466	0.6671	2.3591	3.1165	2.6485	1.9416	3.392	1.7648	0.3002	2.8173	0.0492	0.0675	0.3775	0.6947	0.7558	0.6812	1.3743	0.822	0.1593	2.0687	0.0002	0.0006	0.0049	0.0124	0.0172	0.0191	0.0444	0.0305	0.0067	0.1266	20	8	8	1	0	1	4	3	0	0
COV	6	5	54.3697	7.2411	22.7487	1.3318	0.757	98	174	3.8313	4.194	4.2662	4.8088	5.6822	5.971	6.7088	4.2591	5.0357	9.6126	0.1547	0.3913	0.6715	1.0451	1.5747	2.0755	2.706	2.0123	2.6751	7.7382	0.0005	0.003	0.0085	0.0182	0.0349	0.0576	0.087	0.0758	0.1132	0.5441	53	30	7	3	3	0	0	0	1	1
COV	7	5	77.796	3.4406	10.8089	0.4423	0.12	201	464	27.9392	21.3662	15.6595	5.2316	3.7313	2.1299	0.6954	0.2948	0.3466	0.3555	1.31	1.896	2.3793	1.1215	1.0587	0.7492	0.2792	0.1405	0.1916	0.2177	0.0051	0.0139	0.0292	0.0193	0.024	0.021	0.0089	0.0053	0.0084	0.0107	153	34	7	4	2	1	0	0	0	0
COV	8	5	26.8421	2.6812	8.4233	0.9989	0.21	51	52	1.254	1.7541	2.1249	2.9733	7.4999	4.5806	3.224	1.7241	0.5105	1.1969	0.0536	0.1636	0.3126	0.6683	2.158	1.5725	1.2961	0.8176	0.2772	0.7067	0.0002	0.0013	0.0037	0.012	0.0496	0.0431	0.0415	0.0309	0.012	0.0332	26	14	5	2	2	0	2	0	0	0
COV	1	10	164.948	11.2847	35.4519	0.6841	0.606	273	509	9.3752	40.7127	39.6317	30.2926	26.5148	8.2283	3.6447	2.6633	1.7593	2.1346	0.4223	4.0002	6.0022	6.5964	7.3249	2.8068	1.482	1.2511	0.9209	1.4509	0.0016	0.0322	0.0734	0.115	0.1616	0.0764	0.048	0.0469	0.0384	0.0806	144	98	17	7	2	1	3	0	1	0
COV	2	10	270.261	17.0093	53.4362	0.6294	0.841	761	1268	44.4412	68.0233	51.2579	40.2795	33.4859	13.1162	7.4804	6.0397	3.6104	2.3428	1.8869	6.38	7.9044	8.7835	9.3395	4.542	3.0221	2.831	1.9166	1.5069	0.0068	0.0493	0.0984	0.1534	0.2081	0.1255	0.0973	0.1057	0.081	0.0779	584	134	32	5	3	2	0	0	0	1
COV	3	10	203.503	16.7588	52.6495	0.8235	1.084	354	686	14.8984	31.798	23.6773	47.5689	41.4398	15.2185	9.9692	9.6614	3.5772	5.685	0.6568	2.8471	3.8172	10.7495	11.5607	5.1729	4.0681	4.5093	1.8955	3.6485	0.0025	0.0209	0.0496	0.1945	0.2577	0.1403	0.1324	0.1677	0.08	0.1877	219	101	25	4	0	1	1	2	0	1
COV	4	10	161.491	10.9308	34.3403	0.6769	0.581	248	414	10.8551	47.5376	21.9949	26.8249	31.7646	12.8942	4.7656	2.3944	1.5257	0.9402	0.4856	4.3734	3.4024	5.8812	8.8552	4.4046	1.9155	1.1204	0.8159	0.6596	0.0018	0.0329	0.0425	0.1032	0.1972	0.12	0.0614	0.0418	0.0348	0.039	148	76	13	7	1	2	0	1	0	0
COV	5	10	148.097	11.1836	35.1344	0.7552	0.663	487	658	28.9289	22.6238	16.1995	19.9893	26.5134	17.2797	5.7918	3.748	2.7625	4.2432	1.1929	2.0523	2.5716	4.4463	7.5689	5.9179	2.3416	1.7375	1.4775	3.0036	0.0042	0.0153	0.033	0.0791	0.1726	0.1617	0.0755	0.0642	0.063	0.1745	388	79	11	2	0	3	2	0	1	1
COV	6	10	276.433	19.7323	61.9908	0.7138	1.106	482	926	23.7653	71.2326	37.718	49.9819	46.8022	27.1104	7.4829	5.0023	2.0045	5.1865	1.0711	6.4997	5.9733	11.0112	13.1438	9.2198	3.0305	2.3222	1.068	3.9383	0.0041	0.0486	0.0763	0.1942	0.2951	0.2503	0.0978	0.0859	0.0453	0.2461	322	121	19	12	1	3	2	0	1	1
COV	7	10	122.216	9.5546	30.0166	0.7818	0.587	180	421	7.8357	21.8065	21.5623	28.9712	18.904	7.9483	4.6784	5.5695	2.0784	2.8659	0.3417	1.9893	3.3261	6.5096	5.2681	2.7036	1.8965	2.5835	1.0978	2.0874	0.0013	0.015	0.0415	0.1171	0.1173	0.0734	0.0613	0.0955	0.0462	0.1264	130	42	6	1	1	0	0	0	0	0
COV	8	10	124.481	8.8056	27.6637	0.7074	0.489	308	374	15.1709	29.2875	13.4902	20.3891	24.5068	11.1749	5.2971	1.9624	1.2168	1.9666	0.6458	2.6706	2.0667	4.5526	6.856	3.7999	2.1358	0.9119	0.6433	1.3005	0.0024	0.0201	0.0256	0.0814	0.1533	0.103	0.0687	0.0338	0.0271	0.0703	226	66	10	3	1	1	1	0	0	0
COV	1	15	421.777	34.7705	109.235	0.8244	2.251	315	820	9.0054	76.9763	103.101	81.4443	60.2891	34.169	17.0744	14.8135	10.7844	13.8855	0.4434	7.9444	16.034	17.5255	16.9879	11.6754	6.9692	7.0023	5.7167	10.0027	0.0018	0.0667	0.2011	0.302	0.3824	0.3183	0.2268	0.2638	0.2414	0.5985	51	191	42	19	8	3	0	1	0	0
COV	2	15	430.82	38.4374	120.755	0.8922	2.693	430	1482	9.5984	86.5833	100.675	63.2244	52.9833	45.3222	25.4993	17.9771	10.1294	18.7247	0.4269	8.8565	15.5816	13.7515	14.9817	15.5505	10.3988	8.4053	5.3516	13.7345	0.0016	0.0738	0.1948	0.2396	0.3384	0.4257	0.3381	0.3132	0.2253	0.8477	88	220	86	11	8	11	5	0	1	0
COV	3	15	514.389	42.7738	134.378	0.8315	2.794	543	1496	15.4595	166.402	66.7296	63.3157	72.5102	45.6672	23.3652	19.849	13.0994	27.7449	0.7295	16.1106	10.4975	14.0351	20.4667	15.5397	9.4581	9.3066	6.9773	20.049	0.0029	0.1272	0.1335	0.2491	0.4616	0.4218	0.3053	0.3478	0.2961	1.2047	145	288	57	24	13	5	5	2	0	4
COV	4	15	429.05	38.288	120.285	0.8924	2.684	473	1116	6.6904	115.648	86.1856	37.711	57.4818	43.9838	20.8887	17.1192	15.6456	27.5088	0.3055	12.2873	12.9101	8.2391	16.3106	15.0943	8.4999	8.084	8.2817	18.7577	0.0012	0.1059	0.1565	0.1443	0.3698	0.4134	0.2758	0.3042	0.3493	1.0375	81	290	47	19	15	7	6	3	5	0
COV	5	15	362.113	32.1422	100.978	0.8876	2.241	365	855	5.289	96.2818	67.9207	40.2668	47.4853	37.6813	18.5497	14.1952	12.1873	22.2042	0.2547	10.1613	10.0292	8.9332	13.3924	12.9042	7.51	6.6916	6.4992	15.2525	0.001	0.087	0.1196	0.1588	0.3017	0.3526	0.2424	0.2514	0.2761	0.8587	48	230	43	8	12	12	0	4	4	4
COV	6	15	621.808	53.3395	167.571	0.8578	3.594	527	1617	7.1875	169.611	113.158	85.8971	72.0525	63.3991	39.8758	23.6167	17.2168	29.3674	0.3546	17.4259	17.3891	18.9282	20.3362	21.671	16.1299	11.1786	9.182	20.6895	0.0014	0.1456	0.2161	0.3341	0.4589	0.5911	0.5202	0.4217	0.3901	1.195	73	357	62	13	13	2	3	1	1	2
COV	7	15	350.53	28.6691	90.0666	0.8179	1.842	350	795	7.8445	106.849	54.3899	39.5482	48.1181	40.3484	18.9531	14.0864	9.0091	11.3685	0.3772	10.7296	8.4338	8.674	13.586	13.7929	7.722	6.6578	4.8129	7.4718	0.0015	0.0877	0.1059	0.1524	0.3067	0.3762	0.2509	0.2508	0.2048	0.3966	75	220	27	11	7	6	0	2	1	1
COV	8	15	341.091	25.4469	79.9439	0.746	1.491	349	621	5.5517	110.512	60.557	38.8927	47.3733	44.3854	15.9667	8.5707	4.6386	4.4792	0.2593	11.1929	9.1459	8.5983	13.4105	15.0629	6.4555	4.037	2.469	2.8089	0.001	0.0921	0.1116	0.1523	0.3033	0.4078	0.2081	0.1515	0.1047	0.141	65	235	29	9	8	0	1	1	0	1
COV	1	20	706.617	52.7773	165.805	0.7469	3.096	646	1644	13.5216	198.851	194.926	107.055	78.0188	41.708	18.238	15.3325	11.5157	27.2086	0.6612	20.1274	29.7604	23.3229	21.9782	14.1386	7.4501	7.2687	6.1557	19.3417	0.0026	0.166	0.3669	0.4072	0.4949	0.3824	0.2426	0.2746	0.2622	1.1264	109	417	80	26	7	3	3	0	1	0
COV	2	20	679.793	56.8093	178.472	0.8357	3.729	569	2036	7.1802	119.838	207.132	113.791	78.049	57.8808	32.0484	21.5628	14.1687	28.0249	0.3558	12.4701	31.9621	24.6358	22.0128	19.8386	13.0334	10.1332	7.5447	19.1469	0.0014	0.1055	0.3983	0.4274	0.4963	0.5425	0.4225	0.3796	0.3201	1.0632	57	347	123	27	6	7	1	1	0	0
COV	3	20	939.473	58.4702	183.69	0.6224	2.858	856	2469	45.0687	414.588	133.183	142.53	113.746	38.9403	17.4989	12.7336	9.2845	11.7427	2.1743	38.2071	20.6161	31.5762	31.6568	13.2	7.1211	5.9656	4.9864	7.8729	0.0086	0.2881	0.258	0.5603	0.7043	0.3571	0.231	0.2227	0.2133	0.4299	326	456	52	14	5	0	0	3	0	0
COV	4	20	792.546	47.9167	150.535	0.6046	2.275	865	1484	27.3824	382.748	124.295	70.5514	87.7962	66.5963	15.6939	6.0188	4.2324	7.1078	1.3214	37.1119	18.6646	15.405	24.9635	22.7714	6.2529	2.8293	2.2866	4.755	0.0052	0.2935	0.2267	0.2696	0.5673	0.6212	0.1986	0.106	0.0984	0.256	231	554	53	19	5	2	0	0	0	1
COV	5	20	600.029	39.8346	125.144	0.6639	2.077	676	1229	16.6295	265.511	85.188	70.6332	72.7778	40.8595	16.6758	15.3296	7.9108	8.419	0.8519	26.1196	12.8379	15.4843	20.4816	13.9497	6.7258	7.256	4.2069	5.464	0.0035	0.2088	0.1563	0.2719	0.4607	0.38	0.2163	0.2737	0.1783	0.2857	140	438	54	27	6	5	0	2	0	4
COV	6	20	1164.32	76.379	239.952	0.656	3.935	986	2894	31.9433	503.591	164.364	174.597	133.111	79.2402	29.8875	18.4603	14.1903	14.7456	1.6394	48.6861	25.4172	38.0445	37.4532	27.0538	12.1355	8.645	7.5696	9.6718	0.0068	0.3827	0.3178	0.6643	0.8419	0.7367	0.3929	0.3227	0.3217	0.5137	216	677	57	20	10	4	2	0	0	0
COV	7	20	631.07	39.2422	123.283	0.6218	1.917	640	1274	14.0638	268.476	138.672	73.3978	80.9238	29.0076	12.3877	7.2783	3.8464	2.8604	0.6805	27.5387	20.7259	16.0883	22.8733	9.8319	5.0334	3.4553	2.0289	2.0002	0.0027	0.2295	0.2502	0.2825	0.5167	0.2659	0.1631	0.1307	0.0853	0.1138	128	437	50	16	4	2	2	0	0	1
COV	8	20	629.24	39.7419	124.853	0.6316	1.971	564	1146	11.5409	299.093	105.593	65.4239	72.057	39.2694	13.2498	5.953	4.7991	12.17	0.5706	29.5094	15.9018	14.3631	20.2199	13.272	5.3472	2.7896	2.5471	8.2207	0.0023	0.2367	0.1934	0.2526	0.4535	0.3579	0.172	0.1041	0.1077	0.4492	117	404	21	11	4	3	3	1	0	0
10-275	1	5	163.478	11.241	35.3148	0.6876	0.607	154	255	5.9002	21.6576	33.4091	60.9045	29.6868	7.6136	3.0299	0.6234	0	0.564	0.2732	2.1288	5.1421	13.487	8.119	2.6366	1.2048	0.2876	0	0.3465	0.0011	0.0172	0.064	0.2388	0.1773	0.0729	0.0382	0.0106	0	0.0172	82	38	9	11	8	3	1	2	0	0
10-275	2	5	130.732	16.2538	51.063	1.2433	1.587	66	116	1.1174	1.765	5.1903	10.333	15.0829	41.6504	34.4134	6.9733	2.7682	11.438	0.0466	0.1736	0.8175	2.2909	4.3274	14.6348	13.7598	3.2817	1.4651	8.379	0.0002	0.0014	0.0104	0.0406	0.0992	0.4102	0.4385	0.1231	0.0618	0.5126	15	15	15	8	8	3	2	0	0	0
10-275	3	5	199.283	18.4901	58.0884	0.9278	1.347	251	439	7.9479	26.639	21.0363	35.9119	48.7095	23.9443	9.6668	9.8539	3.6109	11.7143	0.3487	2.3777	3.3042	8.1163	13.7133	8.0764	3.9085	4.6209	1.9344	8.7895	0.0013	0.0174	0.0418	0.1467	0.3082	0.2173	0.126	0.1727	0.0825	0.5631	149	80	12	2	1	2	1	2	1	1
10-275	4	5	217.247	20.6554	64.8908	0.9508	1.542	457	658	19.5644	14.9469	15.9469	41.586	58.8241	29.9478	11.9462	8.1599	4.2392	12.0855	0.8232	1.3453	2.5383	9.526	16.5005	10.1919	4.8214	3.8376	2.2308	8.8606	0.003	0.01	0.0325	0.1745	0.3699	0.2767	0.1551	0.1438	0.0935	0.5386	333	87	22	5	1	3	1	2	1	2
10-275	5	5	127.792	11.2315	35.2847	0.8789	0.775	192	246	5.6896	14.0679	15.2949	21.4221	39.9609	13.7511	8.618	4.1112	0.8553	3.9835	0.2729	1.2973	2.3874	4.878	11.1238	4.6701	3.4847	1.9207	0.4504	3.0984	0.0011	0.0098	0.0301	0.0889	0.2473	0.1266	0.1123	0.0715	0.0189	0.2027	85	79	16	5	1	2	2	2	0	0
10-275	6	5	210.119	18.4944	58.102	0.8802	1.279	173	575	7.2166	30.5867	35.8056	35.2408	51.9704	21.9625	8.6146	5.5739	3.6717	9.4395	0.3049	2.912	5.5272	7.8389	14.8795	7.4415	3.4684	2.5982	1.9457	6.6986	0.0011	0.0227	0.0688	0.1395	0.3402	0.2012	0.1113	0.0965	0.0821	0.3999	89	57	10	8	3	2	2	2	0	0
10-275	7	5	108.506	8.9173	28.0144	0.8218	0.576	113	184	3.477	10.6984	10.9843	31.4613	30.0704	12.4423	3.7567	3.6675	1.3193	0.6023	0.1472	0.9998	1.7822	7.075	8.3371	4.2554	1.5063	1.7102	0.6876	0.3587	0.0005	0.0077	0.0233	0.1274	0.1847	0.1161	0.0481	0.0635	0.0286	0.017	57	46	5	3	1	0	0	1	0	0
10-275	8	5	144.928	12.799	40.2094	0.8831	0.888	135	174	3.652	16.6462	10.4387	27.411	48.9654	23.788	4.6001	2.889	3.4238	3.1139	0.1652	1.568	1.6258	6.2025	13.9375	8.0052	1.8785	1.3514	1.8565	2.093	0.0006	0.0121	0.0204	0.1123	0.3169	0.2149	0.0611	0.0504	0.0802	0.1157	60	59	8	2	4	2	0	0	0	0
10-275	1	10	633.62	39.8187	125.094	0.6284	1.965	731	1194	27.1147	215.545	76.6102	136.965	126.647	30.7982	10.282	3.7771	3.2908	2.4444	1.3243	19.4089	11.9965	30.667	35.091	10.4433	4.1269	1.767	1.7801	1.4909	0.0054	0.143	0.1513	0.5498	0.7766	0.2825	0.132	0.0659	0.0767	0.0728	362	291	36	18	10	7	6	1	0	0
10-275	2	10	588.844	40.3043	126.62	0.6845	2.167	587	1135	20.2782	174.829	83.1227	103.69	130.504	42.4549	13.7309	10.3449	4.432	5.043	1.0238	16.113	13.0755	23.2569	36.6553	14.3483	5.5704	4.8385	2.3491	3.3065	0.0043	0.1218	0.1657	0.418	0.8226	0.3869	0.1802	0.1804	0.0992	0.1749	296	221	39	12	7	4	4	3	1	0
10-275	3	10	958.274	66.9573	210.353	0.6987	3.674	719	2076	23.7053	297.952	158.011	163.302	169.798	74.6072	32.6594	18.3777	10.0474	9.7215	1.1576	28.8966	24.2098	36.1751	47.4467	25.2973	13.2093	8.5805	5.3555	6.4848	0.0047	0.2287	0.2992	0.6422	1.0593	0.6844	0.426	0.3193	0.2274	0.3572	354	304	35	14	6	0	3	2	0	1
10-275	4	10	1045.38	64.8996	203.888	0.6208	3.164	838	2359	91.6503	332.202	133.991	247.208	143.888	44.224	24.8805	11.5454	7.7701	7.8365	4.6049	29.3298	20.874	55.7861	39.6055	15.1207	10.0729	5.4465	4.0727	5.6093	0.0191	0.2131	0.2623	1.0078	0.8711	0.4125	0.325	0.2048	0.17	0.3487	645	146	23	16	3	2	2	0	0	1
10-275	5	10	650.572	39.8994	125.348	0.6133	1.922	702	1587	50.8607	210.521	97.4904	130.068	107.96	30.7744	10.3894	5.9533	3.3448	2.8908	2.5554	18.3066	15.3981	29.164	30.0603	10.4988	4.2322	2.7753	1.7674	1.9327	0.0106	0.1304	0.1961	0.524	0.6685	0.2858	0.1375	0.1031	0.0744	0.1042	463	188	25	15	7	1	3	0	0	0
10-275	6	10	790.36	52.7122	165.6	0.6669	2.761	609	1992	35.0397	265.697	131.972	111.871	142.927	51.7931	22.0385	12.021	8.6663	8.2573	1.7551	24.8747	19.8615	25.1193	40.3899	17.6194	8.8986	5.628	4.5913	5.3524	0.0073	0.191	0.2409	0.4516	0.9118	0.4784	0.2865	0.21	0.1938	0.2804	359	200	28	11	3	3	2	1	1	1
10-275	7	10	556.002	31.0459	97.5336	0.5584	1.362	663	1124	44.2817	202.582	84.977	129.016	63.1429	20.6392	6.1079	3.3686	1.45	0.4366	2.1271	18.2877	13.1881	28.4897	17.2837	7.0567	2.473	1.5539	0.7655	0.2664	0.0085	0.1355	0.1652	0.5041	0.3778	0.1925	0.0798	0.0571	0.0322	0.013	457	170	22	6	4	3	0	0	1	0
10-275	8	10	679.971	41.2112	129.469	0.6061	1.962	1107	1910	83.1836	209.543	69.8514	111.676	146.839	38.853	9.8256	5.3286	1.7398	2.9847	4.0221	18.543	10.6229	24.9934	41.2197	13.0512	3.9405	2.4895	0.932	1.9468	0.0162	0.1351	0.1302	0.4478	0.9244	0.3497	0.126	0.0927	0.0398	0.1021	756	284	39	12	11	4	1	0	0	0
10-275	1	15	1988.62	121.299	381.073	0.61	5.811	1218	3924	60.0061	768.464	495.215	214.308	233.649	135.434	37.9013	24.2686	9.977	8.785	2.9829	75.0836	75.5547	47.1301	65.866	46.128	15.3524	11.2673	5.3002	5.7797	0.0123	0.5984	0.9287	0.831	1.484	1.2535	0.4959	0.4168	0.2243	0.308	649	512	43	5	2	2	2	2	1	0
10-275	2	15	1740.3	102.917	323.323	0.5914	4.78	1096	3609	89.5824	695.261	417.008	122.263	241.009	102.649	28.809	21.8722	9.532	12.166	4.1979	66.3471	63.708	26.7745	67.8287	34.4583	11.6994	10.1765	5.0715	8.3422	0.0165	0.5182	0.7834	0.4702	1.5251	0.9227	0.3789	0.3773	0.215	0.4705	527	520	32	8	6	3	0	0	0	0
10-275	3	15	2126.71	131.807	414.083	0.61977	6.41565	1404.56	5198.48	101.867	818.687	494.283	163.374	308.518	132.707	40.8424	27.2703	14.8207	19.9971	4.90102	79.3667	74.9837	35.7701	86.9935	44.7421	16.5761	12.7399	7.86412	13.7002	0.0197332	0.629251	0.91628	0.628091	1.95957	1.20333	0.536446	0.474325	0.33243	0.771328	707.194	616.96	50.2792	12.9615	8.12404	2.44949	1	0	0	1
10-275	4	15	2598.9	168.806	530.321	0.6495	8.611	1800	7488	115.836	964.024	585.878	218.308	394.937	171.567	57.9022	34.0006	23.0438	32.869	5.7219	94.9412	88.255	47.7879	111.573	58.0951	23.4856	15.949	12.1945	22.4995	0.0236	0.7641	1.0717	0.839	2.5178	1.5693	0.7595	0.5963	0.514	1.2645	949	732	79	21	11	2	3	1	0	2
10-275	5	15	1865.27	122.251	384.062	0.6554	6.293	1022	3655	19.142	643.608	518.847	210.473	221.094	170.58	32.986	17.4188	11.4539	19.6123	0.9011	65.3057	78.8646	45.684	63.282	57.4604	13.3576	8.1428	6.1006	14.3388	0.0036	0.538	0.9658	0.7946	1.4477	1.5438	0.4313	0.3033	0.2589	0.8891	238	639	121	17	2	2	2	0	0	1
10-275	6	15	1852.64	129.424	406.597	0.6986	7.101	1138	5051	57.0541	661.12	426.889	173.812	207.345	167.582	65.1307	39.3086	17.1445	37.0986	2.7512	66.3003	64.2823	37.7574	58.4963	57.8234	26.2782	18.3003	9.1088	26.2828	0.0112	0.5412	0.7803	0.6574	1.3187	1.5916	0.8454	0.679	0.3855	1.5515	572	490	44	18	8	3	2	0	0	1
10-275	7	15	1106.93	51.8639	162.935	0.4685	1.909	892	2295	73.4381	602.985	183.824	168.223	56.2868	13.1609	5.7353	2.2171	0.568	0.2791	3.7859	54.7242	28.8795	36.6915	15.4843	4.4675	2.3278	1.0267	0.305	0.1639	0.0161	0.407	0.3654	0.6412	0.3404	0.121	0.0753	0.0379	0.013	0.0077	540	314	32	2	2	1	1	0	0	0
10-275	8	15	1622.03	92.8162	291.591	0.5722	4.171	1044	4301	46.0607	798.888	294.625	174.826	191.192	58.3782	28.7611	15.3763	6.2632	7.4962	2.3389	77.1566	44.4662	38.5448	53.5894	19.7782	11.7228	7.1598	3.3448	5.3047	0.0098	0.6078	0.5413	0.6813	1.2	0.5347	0.381	0.2656	0.1423	0.3094	431	565	32	6	4	4	2	0	0	0
10-275	1	20	2151.65	115.153	361.765	0.5352	4.84	1583	4340	130.886	995.053	444.887	222.946	212.353	106.6	18.8147	12.1146	3.6534	3.8748	6.4988	93.192	67.5183	49.1627	60.3566	35.9081	7.6037	5.6505	1.9337	2.4456	0.0264	0.7189	0.8275	0.8683	1.3704	0.9648	0.2451	0.21	0.0816	0.1239	861	642	61	9	5	3	0	0	0	2
10-275	2	20	1913.12	120.979	380.068	0.6324	6.009	1091	3986	69.203	678.754	545.445	151.103	231.114	155.602	38.7911	18.1727	14.8701	9.6438	3.3865	67.8039	83.629	32.8053	66.5099	52.7906	15.6511	8.5132	7.8427	6.4947	0.0137	0.5546	1.0341	0.5708	1.5279	1.4295	0.5035	0.3178	0.3295	0.3578	528	479	53	14	11	3	3	0	0	0
10-275	3	20	2646.19	147.498	463.379	0.5574	6.457	1958	5987	143.032	1149.6	622.683	283.715	253.066	107.504	43.6949	24.0402	8.7446	9.4903	7.1272	107.457	95.0749	62.1814	71.5881	36.5976	17.7194	11.2003	4.6157	6.1651	0.0291	0.8267	1.1717	1.092	1.6176	0.9944	0.5728	0.4159	0.1941	0.3237	904	913	94	29	11	5	1	0	0	1
10-275	4	20	2451.02	181.378	569.817	0.74	10.542	1501	6482	50.086	642.628	678.626	264.81	328.261	264.572	102.692	51.1661	26.7485	40.5622	2.4692	63.5202	106.164	57.2693	93.6325	90.5133	41.2059	24.0009	14.2099	27.5723	0.0099	0.5126	1.3394	0.9924	2.1326	2.4712	1.3183	0.8972	0.6014	1.5274	365	883	188	43	17	2	2	1	0	0
10-275	5	20	1973.29	105.051	330.029	0.5324	4.392	1403	4395	140.952	1016.3	315.688	163.427	204.096	84.0407	20.2996	12.1638	7.7353	8.2685	7.1301	93.5899	47.7832	36.0266	58.2	28.467	8.2034	5.7126	4.0951	5.5661	0.0298	0.7089	0.5835	0.6362	1.3252	0.7693	0.2643	0.2138	0.1727	0.3058	849	497	29	10	14	2	1	1	0	0
10-275	6	20	2150.51	150.005	471.256	0.6975	8.218	1334	6443	52.3283	840.415	490.326	212.58	191.725	153.649	84.115	53.3755	26.5456	44.9901	2.4825	86.0338	74.1849	46.3455	54.4038	52.725	34.0961	24.9075	14.0741	32.6008	0.0098	0.7156	0.9051	0.8094	1.2331	1.4437	1.1019	0.9264	0.5944	1.9714	481	758	57	19	13	2	4	0	0	0
10-275	7	20	1338.77	70.2073	220.563	0.5244	2.892	1178	3223	63.63	691.086	242.333	175.135	110.921	33.9006	10.6127	6.3019	2.7545	1.8257	2.9912	66.6045	37.3377	38.6268	30.6856	11.5011	4.3377	2.9621	1.46	1.2029	0.0117	0.5229	0.465	0.6825	0.678	0.3113	0.1414	0.111	0.0617	0.0644	501	634	31	8	0	1	2	1	0	0
10-275	8	20	1973.33	103.409	324.87	0.524	4.256	1733	5816	173.386	1003.59	316.636	164.906	176.092	80.3472	29.3611	16.7219	7.0537	4.8501	8.7978	91.0555	48.2787	36.1813	50.0056	27.2322	11.792	7.8336	3.7305	3.0794	0.0368	0.6809	0.5942	0.6361	1.1343	0.7367	0.3776	0.2924	0.1572	0.1574	1000	647	60	11	11	1	1	1	0	1
